# Supplementary material for: Assessing antimicrobial resistance in pasture-based dairy farms: a 15-month surveillance study in New Zealand
Source: Appl Environ Microbiol. 2024 Oct 23;90(11):e01390-24. doi: 10.1128/aem.01390-24 (PMC11577782; doi:10.1128/aem.01390-24)
Supplement: Table S1 — Sample metadata, including BioProject and BioSample accession numbers. [file aem.01390-24-s0002.xlsx]

## Sheet: Sheet1
Sample	Farm	Type	Collection date	Raw data(G)	Raw reads	Processed reads	BioProject	BioSample
DF0001	Dairy 4	Milk	2018-10-08	19.8	131959426	35525958	PRJNA1153729	SAMN43401979
DF0002	Dairy 4	FDE	2018-10-08	12.6	83831320	22118076	PRJNA1153729	SAMN43401980
DF0006	Dairy 4	Soil	2018-10-08 08:30:00	6.3	42281966	12092562	PRJNA1153729	SAMN43401981
DF0007	Dairy 4	Faeces	2018-10-08 08:40:00	12.2	81658758	22515337	PRJNA1153729	SAMN43401982
DF0009	Dairy 1	FDE	2018-10-08 13:15:00	13.9	92764964	25355592	PRJNA1153729	SAMN43401983
DF0010	Dairy 1	Faeces	2018-10-08 14:00:00	13.5	89698202	25561738	PRJNA1153729	SAMN43401984
DF0011	Dairy 1	Soil	2018-10-08 14:20:00	15.2	101097306	26561622	PRJNA1153729	SAMN43401985
DF0012	Dairy 1	Milk	2018-10-08	11.2	74772436	106376	PRJNA1153729	SAMN43401986
DF0015	Dairy 4	Milk	2018-11-05 08:14:00	11.9	79253730	21751502	PRJNA1153729	SAMN43401987
DF0016	Dairy 4	FDE	2018-11-05 08:20:00	11.8	78823804	21375703	PRJNA1153729	SAMN43401988
DF0017	Dairy 4	Soil	2018-11-05 08:50:00	16.1	107173832	27680579	PRJNA1153729	SAMN43401989
DF0018	Dairy 4	Faeces	2018-11-05 08:55:00	14.7	97915496	26992917	PRJNA1153729	SAMN43401990
DF0025	Dairy 1	FDE	2018-11-05 13:00:00	12.4	82661150	22159419	PRJNA1153729	SAMN43401991
DF0026	Dairy 1	Faeces	2018-11-05 13:35:00	13.6	90593042	24924282	PRJNA1153729	SAMN43401992
DF0027	Dairy 1	Soil	2018-11-05 13:35:00	13.9	92796506	24088281	PRJNA1153729	SAMN43401993
DF0028	Dairy 1	Milk	2018-11-05	11.7	78030668	309143	PRJNA1153729	SAMN43401994
DF0030	Dairy 1	FDE	2018-12-03 13:00:00	10.4	69453510	18888776	PRJNA1153729	SAMN43401995
DF0031	Dairy 1	Faeces	2018-12-03 13:20:00	13.4	89348308	24825338	PRJNA1153729	SAMN43401996
DF0032	Dairy 1	Milk	2018-12-03	12.9	85974520	23752075	PRJNA1153729	SAMN43401997
DF0034	Dairy 1	Soil	2018-12-03 13:30:00	17.1	113761588	29802703	PRJNA1153729	SAMN43401998
DF0036	Dairy 4	Milk	2018-12-04 08:10:00	18.8	125222896	34666238	PRJNA1153729	SAMN43401999
DF0037	Dairy 4	FDE	2018-12-04 08:30:00	12.2	81168738	21815012	PRJNA1153729	SAMN43402000
DF0039	Dairy 4	Soil	2018-12-04 09:15:00	16.6	110738064	28424331	PRJNA1153729	SAMN43402001
DF0040	Dairy 4	Faeces	2018-12-04 09:20:00	12.8	85662298	24213068	PRJNA1153729	SAMN43402002
DF0041	Dairy 4	Milk	2019-01-29 08:14:00	13.6	90780830	195870	PRJNA1153729	SAMN43402003
DF0042	Dairy 4	FDE	2019-01-29 08:28:00	14.8	98779056	25310830	PRJNA1153729	SAMN43402004
DF0045	Dairy 4	Soil	2019-01-29 09:10:00	16.2	108057496	28452581	PRJNA1153729	SAMN43402005
DF0046	Dairy 4	Faeces	2019-01-29 09:10:00	11.7	78037542	21483841	PRJNA1153729	SAMN43402006
DF0047	Dairy 1	FDE	2019-01-29 13:00:00	12.1	80682772	22214620	PRJNA1153729	SAMN43402007
DF0048	Dairy 1	Soil	2019-01-29 13:55:00	15.2	101152844	27796685	PRJNA1153729	SAMN43402008
DF0049	Dairy 1	Faeces	2019-01-29 13:55:00	15.1	100872860	27537708	PRJNA1153729	SAMN43402009
DF0050	Dairy 1	Milk	2019-01-29	13.8	91810916	121847	PRJNA1153729	SAMN43402010
DF0054	Dairy 4	FDE	2019-02-04 08:25:00	12.6	84296894	22626560	PRJNA1153729	SAMN43402011
DF0055	Dairy 4	Milk	2019-02-04 08:33:00	14.4	95754878	301193	PRJNA1153729	SAMN43402012
DF0058	Dairy 4	Soil	2019-02-04 09:15:00	14.8	98631358	25897269	PRJNA1153729	SAMN43402013
DF0059	Dairy 4	Faeces	2019-02-04 09:15:00	13.1	87306800	23979059	PRJNA1153729	SAMN43402014
DF0060	Dairy 1	FDE	2019-02-04 13:20:00	12.1	80715960	20937496	PRJNA1153729	SAMN43402015
DF0061	Dairy 1	Milk	2019-02-04	15.9	106036624	29193339	PRJNA1153729	SAMN43402016
DF0063	Dairy 1	Soil	2019-02-04 13:50:00	12.8	85330520	22535759	PRJNA1153729	SAMN43402017
DF0064	Dairy 1	Faeces	2019-02-04 13:45:00	12.9	85771808	23214270	PRJNA1153729	SAMN43402018
DF0065	Dairy 4	Milk	2019-03-04 08:10:00	16.4	109226980	243976	PRJNA1153729	SAMN43402019
DF0066	Dairy 4	Soil	2019-03-04	18.2	121316488	31939850	PRJNA1153729	SAMN43402020
DF0067	Dairy 4	Faeces	2019-03-04	12	80188698	21967955	PRJNA1153729	SAMN43402021
DF0068	Dairy 4	FDE	2019-03-04 08:30:00	11	73279832	19046478	PRJNA1153729	SAMN43402022
DF0074	Dairy 1	Milk	2019-03-04 09:30:00	13.7	91158576	173227	PRJNA1153729	SAMN43402023
DF0075	Dairy 1	FDE	2019-03-04 13:15:00	11.3	75523922	19934397	PRJNA1153729	SAMN43402024
DF0076	Dairy 1	Soil	2019-03-04 13:45:00	11.1	73837540	20209569	PRJNA1153729	SAMN43402025
DF0077	Dairy 1	Faeces	2019-03-04 13:45:00	11.5	76924832	21484126	PRJNA1153729	SAMN43402026
DF0081	Dairy 4	Milk	2019-04-01 08:20:00	13	86544334	282732	PRJNA1153729	SAMN43402027
DF0082	Dairy 4	FDE	2019-04-01 08:35:00	12.7	84577728	23014966	PRJNA1153729	SAMN43402028
DF0083	Dairy 4	Soil	2019-04-01 08:50:00	15.5	103448968	26968713	PRJNA1153729	SAMN43402029
DF0084	Dairy 4	Faeces	2019-04-01 08:50:00	11.8	78574790	21667562	PRJNA1153729	SAMN43402030
DF0088	Dairy 1	Milk	2019-04-01 13:00:00	12.5	83324718	123481	PRJNA1153729	SAMN43402031
DF0089	Dairy 1	FDE	2019-04-01 13:10:00	14.9	99059456	26654465	PRJNA1153729	SAMN43402032
DF0090	Dairy 1	Soil	2019-04-01 13:30:00	13.7	91261404	24255948	PRJNA1153729	SAMN43402033
DF0091	Dairy 1	Faeces	2019-04-01 13:30:00	13	86898592	24531083	PRJNA1153729	SAMN43402034
DF0095	Dairy 4	Milk	2019-05-06	12.8	85262534	24543362	PRJNA1153729	SAMN43402035
DF0096	Dairy 4	FDE	2019-05-06	14.1	94038086	25584622	PRJNA1153729	SAMN43402036
DF0097	Dairy 4	Soil	2019-05-06	14.2	94791964	25100356	PRJNA1153729	SAMN43402037
DF0098	Dairy 4	Faeces	2019-05-06	12.8	85292764	11289155	PRJNA1153729	SAMN43402038
DF0100	Dairy 1	Soil	2019-05-06	12.9	85853010	21128460	PRJNA1153729	SAMN43402039
DF0102	Dairy 1	Faeces	2019-05-06	15.4	102710286	28235715	PRJNA1153729	SAMN43402040
DF0104	Dairy 4	Faeces	2019-06-10	12.2	81042560	22067789	PRJNA1153729	SAMN43402041
DF0105	Dairy 4	Soil	2019-06-10	13.4	89607476	23605516	PRJNA1153729	SAMN43402042
DF0106	Dairy 4	FDE	2019-06-10	13.4	89225406	24606386	PRJNA1153729	SAMN43402043
DF0108	Dairy 1	Soil	2019-06-10	12.6	84085240	22202719	PRJNA1153729	SAMN43402044
DF0109	Dairy 1	Faeces	2019-06-10	13.4	89569828	24803384	PRJNA1153729	SAMN43402045
DF0115	Dairy 4	FDE	2019-07-08	11.4	75928316	20156237	PRJNA1153729	SAMN43402046
DF0117	Dairy 4	Faeces	2019-07-08	13.6	90898718	24441863	PRJNA1153729	SAMN43402047
DF0118	Dairy 4	Soil	2019-07-08	16.6	110827806	28889868	PRJNA1153729	SAMN43402048
DF0122	Dairy 1	Faeces	2019-07-08	11.5	76805612	21058314	PRJNA1153729	SAMN43402049
DF0123	Dairy 1	Soil	2019-07-08	12.1	80597138	21575679	PRJNA1153729	SAMN43402050
DF0124	Dairy 1	FDE	2019-07-08	14.9	99380198	26090920	PRJNA1153729	SAMN43402051
DF0125	Dairy 4	FDE	2019-08-05	11.9	79430076	21254644	PRJNA1153729	SAMN43402052
DF0127	Dairy 4	Milk	2019-08-05	13.3	88765274	24416165	PRJNA1153729	SAMN43402053
DF0128	Dairy 4	Soil	2019-08-05	14.6	97226054	25644698	PRJNA1153729	SAMN43402054
DF0129	Dairy 4	Faeces	2019-08-05	11.8	78942370	21115575	PRJNA1153729	SAMN43402055
DF0131	Dairy 1	FDE	2019-08-05	11	73447488	18977621	PRJNA1153729	SAMN43402056
DF0135	Dairy 1	Soil	2019-08-05	14.5	96514636	27071370	PRJNA1153729	SAMN43402057
DF0136	Dairy 1	Faeces	2019-08-05	10.9	72718962	20035475	PRJNA1153729	SAMN43402058
DF0137	Dairy 1	Milk	2019-08-05	12.3	82279878	164463	PRJNA1153729	SAMN43402059
DF0139	Dairy 4	Soil	2019-09-02	15.2	101081872	26802540	PRJNA1153729	SAMN43402060
DF0140	Dairy 4	Faeces	2019-09-02	10.7	71381686	19705598	PRJNA1153729	SAMN43402061
DF0141	Dairy 4	FDE	2019-09-02	12.1	80449164	19705598	PRJNA1153729	SAMN43402062
DF0142	Dairy 4	Milk	2019-09-02	11.4	75715474	21369261	PRJNA1153729	SAMN43402063
DF0143	Dairy 1	Soil	2019-09-02	19.4	129340926	21028390	PRJNA1153729	SAMN43402064
DF0144	Dairy 1	Faeces	2019-09-02	13.3	88347198	33306357	PRJNA1153729	SAMN43402065
DF0145	Dairy 1	FDE	2019-09-02	23.4	156032668	24224146	PRJNA1153729	SAMN43402066
DF0146	Dairy 1	Milk	2019-09-02	14.4	96210888	24224146	PRJNA1153729	SAMN43402067
DF0158	Dairy 4	Soil	2019-10-07	13.3	88920892	39898083	PRJNA1153729	SAMN43402068
DF0159	Dairy 4	Faeces	2019-10-07	12.3	82059212	202688	PRJNA1153729	SAMN43402069
DF0160	Dairy 4	FDE	2019-10-07	13.7	91145138	24005524	PRJNA1153729	SAMN43402070
DF0161	Dairy 4	Milk	2019-10-07	13.2	87878948	113648	PRJNA1153729	SAMN43402071
DF0164	Dairy 1	Faeces	2019-10-07	13.8	91720146	24931215	PRJNA1153729	SAMN43402072
DF0165	Dairy 1	Soil	2019-10-07	14.3	95017756	25179123	PRJNA1153729	SAMN43402073
DF0166	Dairy 1	FDE	2019-10-07	12.2	81610424	21702550	PRJNA1153729	SAMN43402074
DF0167	Dairy 1	Milk	2019-10-07	14	93248778	25861219	PRJNA1153729	SAMN43402075
DF0169	Dairy 4	Faeces	2019-11-04	13.2	88171176	24790075	PRJNA1153729	SAMN43402076
DF0170	Dairy 4	Soil	2019-11-04	13.3	88752390	23975912	PRJNA1153729	SAMN43402077
DF0171	Dairy 4	FDE	2019-11-04	13.2	87994242	24023868	PRJNA1153729	SAMN43402078
DF0172	Dairy 4	Milk	2019-11-04	15.5	103434536	128158	PRJNA1153729	SAMN43402079
DF0174	Dairy 1	Faeces	2019-11-04	11	73592960	19925056	PRJNA1153729	SAMN43402080
DF0175	Dairy 1	Soil	2019-11-04	13.4	89436170	23403232	PRJNA1153729	SAMN43402081
DF0176	Dairy 1	FDE	2019-11-04	14.5	96472208	25169567	PRJNA1153729	SAMN43402082
DF0177	Dairy 1	Milk	2019-11-04	12.8	85457406	114226	PRJNA1153729	SAMN43402083
DF0181	Dairy 4	Faeces	2019-12-02	13.4	89654244	24571418	PRJNA1153729	SAMN43402084
DF0182	Dairy 4	Soil	2019-12-02	14.5	96771628	25460355	PRJNA1153729	SAMN43402085
DF0183	Dairy 4	FDE	2019-12-02	13.1	87138308	23052760	PRJNA1153729	SAMN43402086
DF0184	Dairy 4	Milk	2019-12-02	11.7	78303014	225355	PRJNA1153729	SAMN43402087
DF0186	Dairy 1	Faeces	2019-12-02	12.3	82043614	22729759	PRJNA1153729	SAMN43402088
DF0187	Dairy 1	Soil	2019-12-02	12.3	81741088	21646583	PRJNA1153729	SAMN43402089
DF0188	Dairy 1	FDE	2019-12-02	22.3	148989138	39210369	PRJNA1153729	SAMN43402090
DF0189	Dairy 1	Milk	2019-12-02	12.1	80738800	335148	PRJNA1153729	SAMN43402091
